# Supplementary material for: Dual Blockade of TGF-β Receptor and Endothelin Receptor Synergistically Inhibits Angiotensin II-Induced Myofibroblast Differentiation: Role of AT1R/Gαq-Mediated TGF-β1 and ET-1 Signaling
Source: Int J Mol Sci. 2023 Apr 9;24(8):6972. doi: 10.3390/ijms24086972 (PMC10138810; doi:10.3390/ijms24086972)
Supplement: Supplementary file 1 [file ijms-24-06972-s001.zip]

Archive with 1 entries (1 files):
- ijms-2294894-SI.pdf
